# Supplementary material for: Somatic DNA Variants in Epilepsy Surgery Brain Samples from Patients with Lesional Epilepsy
Source: Int J Mol Sci. 2025 Jan 19;26(2):815. doi: 10.3390/ijms26020815 (PMC11766355; doi:10.3390/ijms26020815)
Supplement: Supplementary file 1 [file ijms-26-00815-s001.zip]

Archive with 2 entries (2 files):
- 20241216_Supplementary_figures.pdf
- 20241216_Supplementary_tables.pdf
